# Supplementary material for: Double Arylation of the Indole Side Chain of Tri- and Tetrapodal Tryptophan Derivatives Renders Highly Potent HIV-1 and EV-A71 Entry Inhibitors†
Source: J Med Chem. 2021 Jul 7;64(14):10027–46. doi: 10.1021/acs.jmedchem.1c00315 (PMC8389807; doi:10.1021/acs.jmedchem.1c00315)
Supplement: Supplementary file 5 — jm1c00315_si_005.csv [file jm1c00315_si_005.csv]

Compound	SMILE	EC50 HIV-1 (µM)	EC50 HIV-2 (µM)	CC50 HIV (µM)	EC50 EV-A71 (µM)	CC50 EV-A71 (µM)
14	O=C(NC(C(O)=O)CC1=CNC2=C(C3=CC(C(O)=O)=CC=C3)C=CC=C21)CCC(CCC(NC(C(O)=O)CC4=CNC5=C(C6=CC(C(O)=O)=CC=C6)C=CC=C54)=O)(CCC(NC(C(O)=O)CC7=CNC8=C(C9=CC(C(O)=O)=CC=C9)C=CC=C87)=O)[N+]([O-])=O	45.1 ± 10.2	>30	>100	54.8 ± 34.1	>84
15	O=C(NC(C(O)=O)CC1=CC2=CC=CC(C3=CC=C(C(O)=O)C=C3)=C2N1)CCC(CCC(NC(C(O)=O)CC4=CNC5=C(C6=CC=C(C(O)=O)C=C6)C=CC=C54)=O)(CCC(NC(C(O)=O)CC7=CNC8=C(C9=CC=C(C(O)=O)C=C9)C=CC=C87)=O)[N+]([O-])=O	12.0 ± 10.2	49.7 ± 8.6	>100	61.6 ± 25.1	>61
16	O=C(NC(C(O)=O)CC1=CNC2=C(C3=CC(C(O)=O)=CC(C(O)=O)=C3)C=CC=C21)CCC(CCC(NC(C(O)=O)CC4=CNC5=C(C6=CC(C(O)=O)=CC(C(O)=O)=C6)C=CC=C54)=O)(CCC(NC(C(O)=O)CC7=CNC8=C(C9=CC(C(O)=O)=CC(C(O)=O)=C9)C=CC=C87)=O)[N+]([O-])=O	0.4 ± 0.2	1.9 ± 0.4	>100	1.2 ± 0.2	>75
21	O=C(NC(CC1=CNC2=C1C=CC=C2C3=CC=CC(C(O)=O)=C3)C(O)=O)CCOCC(COCCC(NC(C(O)=O)CC4=CNC5=C4C=CC=C5C6=CC=CC(C(O)=O)=C6)=O)(COCCC(NC(C(O)=O)CC7=CNC8=C7C=CC=C8C9=CC=CC(C(O)=O)=C9)=O)COCCC(NC(C(O)=O)CC%10=CNC%11=C%10C=CC=C%11C%12=CC=CC(C(O)=O)=C%12)=O	14.1 ± 0.6	7.9 ± 0.9	>100	3.1 ± 1.1	>61
22	O=C(NC(C(O)=O)CC1=CNC2=C(C3=CC=C(C(O)=O)C=C3)C=CC=C21)CCOCC(COCCC(NC(C(O)=O)CC4=CNC5=C(C6=CC=C(C(O)=O)C=C6)C=CC=C54)=O)(COCCC(NC(C(O)=O)CC7=CNC8=C(C9=CC=C(C(O)=O)C=C9)C=CC=C87)=O)COCCC(NC(C(O)=O)CC%10=CNC%11=C(C%12=CC=C(C(O)=O)C=C%12)C=CC=C%11%10)=O	6.5 ± 2.5	0.4 ± 0.3	>100	1.7 ± 0.4	>100
23	OC(C(CC1=CNC2=C1C=CC=C2C3=CC(C(O)=O)=CC(C(O)=O)=C3)NC(CCOCC(COCCC(NC(CC4=CNC5=C4C=CC=C5C6=CC(C(O)=O)=CC(C(O)=O)=C6)C(O)=O)=O)(COCCC(NC(CC7=CNC8=C7C=CC=C8C9=CC(C(O)=O)=CC(C(O)=O)=C9)C(O)=O)=O)COCCC(NC(CC%10=CNC%11=C%10C=CC=C%11C%12=CC(C(O)=O)=CC(C(O)=O)=C%12)C(O)=O)=O)=O)=O	0.02 ± 0.01	0.02 ± 0.02	75	0.3 ± 0.04	>55
31	O=C(NC(C(O)=O)CC1=C(C2=CC(C(O)=O)=CC(C(O)=O)=C2)C3=CC=CC(C4=CC(C(O)=O)=CC(C(O)=O)=C4)=C3N1)CCC(CCC(NC(C(O)=O)CC5=C(C6=CC(C(O)=O)=CC(C(O)=O)=C6)NC7=C(C8=CC(C(O)=O)=CC(C(O)=O)=C8)C=CC=C75)=O)(CCC(NC(C(O)=O)CC9=C(C%10=CC(C(O)=O)=CC(C(O)=O)=C%10)NC%11=C(C%12=CC(C(O)=O)=CC(C(O)=O)=C%12)C=CC=C%119)=O)[N+]([O-])=O	0.04 ± 0.01	0.07 ± 0.01	>100	0.2 ± 0.03	>100
32	O=C(NC(C(O)=O)CC1=C(C2=CC=C(C(O)=O)C=C2)NC3=C(C4=CC=C(C(O)=O)C=C4)C=CC=C31)CCOCC(COCCC(NC(C(O)=O)CC5=C(C6=CC=C(C(O)=O)C=C6)NC7=C(C8=CC=C(C(O)=O)C=C8)C=CC=C75)=O)(COCCC(NC(C(O)=O)CC9=C(C%10=CC=C(C(O)=O)C=C%10)NC%11=C(C%12=CC=C(C(O)=O)C=C%12)C=CC=C%119)=O)COCCC(NC(C(O)=O)CC%13=C(C%14=CC=C(C(O)=O)C=C%14)NC%15=C(C%16=CC=C(C(O)=O)C=C%16)C=CC=C%15%13)=O	0.2 ± 0.2	0.02 ± 0.02	>100	0.1 ± 0.02	>100
33	O=C(NC(C(O)=O)CC1=C(C2=CC(C(O)=O)=CC(C(O)=O)=C2)NC3=C(C4=CC(C(O)=O)=CC(C(O)=O)=C4)C=CC=C31)CCOCC(COCCC(NC(C(O)=O)CC5=C(C6=CC(C(O)=O)=CC(C(O)=O)=C6)NC7=C(C8=CC(C(O)=O)=CC(C(O)=O)=C8)C=CC=C75)=O)(COCCC(NC(C(O)=O)CC9=C(C%10=CC(C(O)=O)=CC(C(O)=O)=C%10)NC%11=C(C%12=CC(C(O)=O)=CC(C(O)=O)=C%12)C=CC=C%119)=O)COCCC(NC(C(O)=O)CC%13=C(C%14=CC(C(O)=O)=CC(C(O)=O)=C%14)NC%15=C(C%16=CC(C(O)=O)=CC(C(O)=O)=C%16)C…	0.006 ± 0.005	0.06 ± 0.02	>100	0.04 ± 0.01	>100
37	[NH3+]C(C(O)=O)CC1=C(C2=CC(C(O)=O)=CC(C(O)=O)=C2)NC3=C(C4=CC(C(O)=O)=CC(C(O)=O)=C4)C=C(C5=CC(C(O)=O)=CC(C(O)=O)=C5)C=C31.[Cl-]	>100	>100	>100	>90	ND
I	=C(NC(CC1=C(C2=CC=CC(C(O)=O)=C2)NC3=C1C=CC=C3)C(O)=O)CCC(CCC(NC(CC4=C(C5=CC(C(O)=O)=CC=C5)NC6=C4C=CC=C6)C(O)=O)=O)(CCC(NC(C(O)=O)CC7=C(NC8=C7C=CC=C8)C9=CC=CC(C(O)=O)=C9)=O)[N+]([O-])=O	16 ± 5.7	64 ± 28	>100
II	O=C(NC(CC1=C(C2=CC=C(C(O)=O)C=C2)NC3=C1C=CC=C3)C(O)=O)CCC(CCC(NC(CC4=C(C5=CC=C(C(O)=O)C=C5)NC6=C4C=CC=C6)C(O)=O)=O)(CCC(NC(C(O)=O)CC7=C(NC8=C7C=CC=C8)C9=CC=C(C(O)=O)C=C9)=O)[N+]([O-])=O	2.4 ± 1.3	>71	71
III	O=C(NC(CC1=C(C2=CC=CC(C(O)=O)=C2)NC3=C1C=CC=C3)C(O)=O)CCOCC(COCCC(NC(CC4=C(C5=CC=CC(C(O)=O)=C5)NC6=C4C=CC=C6)C(O)=O)=O)(COCCC(NC(CC7=C(C8=CC(C(O)=O)=CC=C8)NC9=C7C=CC=C9)C(O)=O)=O)COCCC(NC(CC%10=C(C%11=CC(C(O)=O)=CC=C%11)NC%12=C%10C=CC=C%12)C(O)=O)=O	2.0 ± 0.06	0.8 ± 0.05	>100
IV	O=C(NC(CC1=C(C2=CC=C(C(O)=O)C=C2)NC3=C1C=CC=C3)C(O)=O)CCOCC(COCCC(NC(CC4=C(C5=CC=C(C(O)=O)C=C5)NC6=C4C=CC=C6)C(O)=O)=O)(COCCC(NC(CC7=C(C8=CC=C(C(O)=O)C=C8)NC9=C7C=CC=C9)C(O)=O)=O)COCCC(NC(CC%10=C(C%11=CC=C(C(O)=O)C=C%11)NC%12=C%10C=CC=C%12)C(O)=O)=O	0.7 ± 0.05	0.7 ± 0.8	>100
AL-470	O=C(NC(CC1=C(C2=CC(C(O)=O)=CC(C(O)=O)=C2)NC3=C1C=CC=C3)C(O)=O)CCC(CCC(NC(CC4=C(C5=CC(C(O)=O)=CC(C(O)=O)=C5)NC6=C4C=CC=C6)C(O)=O)=O)(CCC(NC(C(O)=O)CC7=C(NC8=C7C=CC=C8)C9=CC(C(O)=O)=CC(C(O)=O)=C9)=O)[N+]([O-])=O	0.3 ± 0.1	0.6 ± 0.8	>100	0.3 ± 0.03	75.3
AL-471	O=C(NC(CC1=C(C2=CC(C(O)=O)=CC(C(O)=O)=C2)NC3=C1C=CC=C3)C(O)=O)CCOCC(COCCC(NC(CC4=C(C5=CC(C(O)=O)=CC(C(O)=O)=C5)NC6=C4C=CC=C6)C(O)=O)=O)(COCCC(NC(CC7=C(C8=CC(C(O)=O)=CC(C(O)=O)=C8)NC9=C7C=CC=C9)C(O)=O)=O)COCCC(NC(CC%10=C(C%11=CC(C(O)=O)=CC(C(O)=O)=C%11)NC%12=C%10C=CC=C%12)C(O)=O)=O	0.07 ± 0.04	0.02 ± 0.09	>100	0.04 ± 0.01	>100
